# Supplementary material for: Identification of a growth-inhibitory epitope in PfRipr5, a malaria vaccine candidate against Plasmodium falciparum
Source: Front Immunol. 2026 Jan 27;17:1724796. doi: 10.3389/fimmu.2026.1724796 (PMC12886453; doi:10.3389/fimmu.2026.1724796)
Supplement: Supplementary file 3 [file Table1.xlsx]

## Sheet: Sheet1
	ka	kd	KD	Rmax	Chi2	Capture antibody Level	U-value
PfRipr20	145000	0.00262	1.81e-08	5.6	0.0575	63	4
PfRipr20_CCS	69800	0.00119	1.7e-08	19.6	0.14	64.1	2
